# Supplementary material for: Detection of the Cyclic Imines Pinnatoxin G, 13-Desmethyl Spirolide C and 20-Methyl Spirolide G in Bivalve Molluscs from Great Britain
Source: Mar Drugs. 2024 Dec 12;22(12):556. doi: 10.3390/md22120556 (PMC11677300; doi:10.3390/md22120556)
Supplement: Supplementary file 1 [file marinedrugs-22-00556-s001.zip]

Archive with 1 entries (1 files):
- marinedrugs-3315805-supplementary.pdf
